# Supplementary material for: Depression and Quality of Life in Patients with Gliomas: A Narrative Review
Source: J Clin Med. 2022 Aug 17;11(16):4811. doi: 10.3390/jcm11164811 (PMC9410515; doi:10.3390/jcm11164811)
Supplement: Supplementary file 1 [file jcm-11-04811-s001.zip]

Archive with 1 entries (1 files):
- jcm-1817322-supplementary.pdf
